# Supplementary material for: A Comprehensive Pan-Cancer Analysis of the Potential Biological Functions and Prognosis Values of RICTOR
Source: Genes (Basel). 2023 Jun 16;14(6):1280. doi: 10.3390/genes14061280 (PMC10298440; doi:10.3390/genes14061280)
Supplement: Supplementary file 1 [file genes-14-01280-s001.zip]

Archive with 2 entries (2 files):
- supp_table_RICTOR.xlsx
- supplementary_figs.pdf
